# Supplementary material for: A BAFF/APRIL axis regulates obesogenic diet-driven weight gain
Source: Nat Commun. 2021 May 18;12:2911. doi: 10.1038/s41467-021-23084-1 (PMC8131685; doi:10.1038/s41467-021-23084-1)
Supplement: Supplementary file 4 — Source Data [file 41467_2021_23084_MOESM4_ESM.xlsx]

## Sheet: Figure 1a
Figure 1a
		WT HFD					RP105-/- HFD
		Mean	SEM				Mean	SEM
	Week 0	0	0.5			Week 0	0	0.5
		1.7	0.6				1.1	0.6
		2.2	0.6				1.7	0.6
		3.6	0.6				2.4	0.7
		4.3	0.6				3.8	0.9
		6	0.6				4.7	0.8
		5.4	0.8				3.5	0.9
		7.3	0.8				4.9	1
		8	1.07				5.38	1.21
		9.07	0.97				6.47	1.23
		10.38	0.88				7.68	1.48
		12.32	0.87				7.22	1.34
		13.57	1.01				8.33	1.53
		16.33	1.95				8.6	1.63
		17.52	2				8.8	1.76
		17.64	1.79				9.25	1.71
		18.94	1.68				10.04	2.08
		19.81	1.64				10.89	2.22
		20.26	1.49				11.11	2.19
		21.3	1.33				12.2	2.42
		19.96	1.18				11.03	2.23
		19.7	1.28				11.7	1.91
		20.87	1.38				13.13	2.18
		22.23	1.15				14.08	2.44
	Week 25	23.16	1.25			Week 25	14.47	2.7

## Sheet: Figure 1b
Figure 1b
		WT HFD							RP105-/-
	Week 0	0	0	0	0	0		Week 0	0	0	0	0
		1.8	1.8	1.1	0.5	0.6			1.7	-0.3	1.8	0.2
		2.2	4	1.8	1.6	1.4			1.9	1.4	1.4	0.4
		3.8	5.1	3.9	2.9	2.6			3.3	1.7	3.5	1.6
		6.2	8.1	6.5	4.7	3.6			2.7	2.7	2	2
		9.6	10.2	7.7	6.6	5			4	3.7	4	2.6
		11.9	12.9	10.3	8.8	6.4			5.8	4.4	4.7	2.8
		13.6	15	11.7	10.5	8.3			6.2	5.1	4.9	3.6
		14.2	16.3	13.3	12.1	8.8			2.7	9.2	7.1	4.1
		15.6	18.7	15.4	13.4	10.5			10.2	4.5	4.3	6.4
		18.1	20.2	17.8	13.6	11.8			9.6	5	5	5.1
		19.7	22.2	20.4	15	11.9			11.6	5.9	5.6	5.4
		21.7	21.6	23.2	17.2	13.4			14	6.2	5.2	7.4
		23.4	23.6	24.4	17.6	14.5			12.7	4.2	6.6	6.8
		24.9	25.9	25.5	19.2	14.3			14.5	7.2	6.3	7.1
		26.8	27.6	24.5	18.2	14.3			15.2	7.1	6.5	9
	Week 17	27	28	27	22.5	16.3		Week 17	15.4	6.6	6.7	9
		RP105/BAFF DKO
	Week 0	0	0	0	0	0
		0.1	0.6	1	0.2	1.9
		1	2	2.3	1.4	3
		2.4	3.3	3.5	2.6	4.3
		3.6	4.8	6.9	3.7	6.1
		3.9	5.4	8	4.7	6.7
		4.9	7.4	10.2	7.2	7.6
		6.3	9.2	12.8	7.6	8.5
		8	12.2	14.5	9.4	10.2
		7.9	12.8	15.6	10.3	11.4
		10.2	14.7	19.2	11.5	13.5
		11.7	16	21.1	12.1	13.3
		13.5	16.9	23.6	14.1	16.3
		13.4	17.4	23.6	13.2	15.8
		17.4	17.1	26.2	15.1	16.7
		15.7	20.2	25.9	15.1	14.3
		18	21.3	27.6	18	18.2
	Week 17	19.5	23.4	28.1	18.7	19.9

## Sheet: Figure 1c
Figure 1c
		WT	RP105-/-	DKO HFD
	Fasting glucose (mg/dL)	125	112	83
		178	117	92
		151	91	119
		125	113	115
		105	118	187
			108	167
			104

## Sheet: Figure 1d
Figure 1d
		Time (min)
	WT	0	169	214	200	151	152
		20	386	457	406	388	278
		40	382	468	376	344	236
		60	364	419	372	292	197
		90	295	380	267	226	166
		120	286	255	241	240	168
	RP105-/-	0	78	110	96	121	79	93
		20	192	231	229	271	295	282
		40	217	155	203	211	279	237
		60	257	175	187	182	297	207
		90	233	84	138	135	170	190
		120	175	86	117	125	135	127
	RP105/BAFF DKO	0	139	166	181	131	182	172
		20	354	310	361	321	345	412
		40	341	352	343	352	286	345
		60	275	257	310	301	220	295
		90	221	200	261	211	198	234
		120	209	177	221	156	180	194

## Sheet: Figure 1e
Figure 1e
		WT	RP105-/-	RP105/BAFF DKO
	AUC	2622	2500	3193
		3383	1700	2998
		3850	2017	3478
		4634	2132	3096
		3929	2682	2858
			2409	3416

## Sheet: Figure 1f
Figure 1f
		WT	RP105-/-	RP105-/-/BAFF-/-
	Energy Expenditure (kcal/h)	0.396478	0.409144	0.368567
		0.367526	0.421158	0.337749
		0.259089	0.478694	0.396674
		0.26701	0.378048	0.346938
		0.382299	0.409189	0.339299
			0.412952

## Sheet: Figure 1g
Figure 1g
		WT	RP105-/-	μMT	BAFF-Tg
	BAFF (ng/ml)	40.302	47.412	525.1	29929.6
		27.564	52.89	734.6	24928
		43.404	52.392	672.5	4328.8
			46.914	693.8	5733.6

## Sheet: Figure 1h
Figure 1h
		WT	RP105-/-	μMT	BAFF-Tg
	Mean weight gain (%)	100	80	55	40

## Sheet: Figure 1i
Figure 1i
		WT	BAFF-Tg
	Fasting Glucose (mg/dL)	79	58
		94	68
		99	72

## Sheet: Figure 1j
Figure 1j
	GTT
			Time (min)
		WT	0	110	129	143	106	92
			20	237	265	268	206	275
			40	211	284	284	172	281
			60	228	272	323	163	234
			90	198	263	264	152	183
			120	109	182	203	93	154
		BAFF-Tg	0	121	86	96	77	139	89
			20	227	174	163	139	222	175
			40	351	134	129	142	148	184
			60	267	89	134	123	129	162
			90	235	69	115	119	106	122
			120	221	53	60	111	79	84

[truncated: 110 more sheets: Figure 1k, Figure 1l, Figure 1m, Figure 2a, Figure 2b, Figure 2c, Figure 2d, Figure 2e, Figure 2f, Figure 2g, Figure 3a, Figure 3b, Figure 3c, Figure 3d, Figure 3e, Figure 3f, Figure 3g, Figure 4a, Figure 4b, Figure 4d …]
